# Supplementary material for: Hybrid assembly with long and short reads improves discovery of gene family expansions
Source: BMC Genomics. 2017 Jul 19;18:541. doi: 10.1186/s12864-017-3927-8 (PMC5518131; doi:10.1186/s12864-017-3927-8)
Supplement: Supplementary file 1 — Rice assembly size statistics. (XLSX 42 kb) [file 12864_2017_3927_MOESM1_ESM.xlsx]

## Sheet: sizes
	Rice genome assembly size statistics for three assemblies showing scaffolds and contigs.
	For uniformity, contigs were measured by splitting scaffolds at 20 consecutive bases.
	Top: N statistics reflect the sum of bases in the same column.
	Bottom: NG statistics reflect the 389 Mbp canonical genome size.
	Assembler:	ALLAPTHS	ALLAPTHS	PBJelly	PBJelly	Alpaca	Alpaca
	Unit:	scaffold	contig	scaffold	contig	scaffold	contig
	count	4110	31523	3518	13714	3136	7727
	sum	355690344	322610123	363280104	345556342	366231386	351640398
	maximum	1376023	230043	1373403	642421	1589525	638649
	minimum	991	50	991	50	553	553
	average	86542.7	10234.1	103263	25197.3	116783	45508
	median	34514	3753	45977	5483	47713	30122
	Size for N	355690344	322610123	363280104	345556342	366231386	351640398
	N10	552893	67588	596773	223892	783052	182505
	N20	414502	51115	466534	163287	558827	137866
	N30	330511	40604	368614	125853	435541	109424
	N40	266549	32793	302247	100200	345152	89728
	N50	213723	25962	243929	80827	275900	74480
	N60	171089	20741	191935	62087	219476	61034
	N70	132692	15798	147158	47628	165442	47036
	N80	96225	10924	108580	33658	112371	34162
	N90	54188	5874	61835	18467	62384	21496
	Assembler:	ALLAPTHS	ALLAPTHS	PBJelly	PBJelly	Alpaca	Alpaca
	Unit:	scaffold	contig	scaffold	contig	scaffold	contig
	count	4110	31523	3518	13714	3136	7727
	sum	355690344	322610123	363280104	345556342	366231386	351640398
	maximum	1376023	230043	1373403	642421	1589525	638649
	minimum	991	50	991	50	553	553
	average	86542.7	10234.1	103263	25197.3	116783	45508
	median	34514	3753	45977	5483	47713	30122
	NG10	531835	63237	583524	209567	759855	176391
	NG20	392623	46116	454610	153265	539614	132369
	NG30	313973	35542	352356	115074	414726	102512
	NG40	249447	27009	281279	90053	325955	82942
	NG50	192375	20581	223437	68842	255219	67150
	NG60	148257	14602	173123	51211	198888	51593
	NG70	109200	8696	127073	35249	141268	37066
	NG80	64538	2200	84152	18356	89161	23644
	NG90	11166		29810		26589	6038
