# Supplementary material for: Hybrid assembly with long and short reads improves discovery of gene family expansions
Source: BMC Genomics. 2017 Jul 19;18:541. doi: 10.1186/s12864-017-3927-8 (PMC5518131; doi:10.1186/s12864-017-3927-8)
Supplement: Supplementary file 2 — Rice alignment statistics from Nucmer. (XLSX 43 kb) [file 12864_2017_3927_MOESM2_ESM.xlsx]

## Sheet: nucmer
	Nucmer alignments of rice reference (ref) and various assemblies (qry).
	Alignments were filtered with delta-filter for best per query position, per reference position, or both.
	Top: All N stats based on sum of bases in that column.
	Bottom: All NG stats bases on the 389 Mbp canonical genome size.
	best per:	qry	ref	both	qry	ref	both	qry	ref	both
	Assembly:	ALLAPTHS	ALLAPTHS	ALLAPTHS	PBJelly	PBJelly	PBJelly	Alpaca	Alpaca	Alpaca
	count	37359	84248	30153	27514	47674	17740	19170	38819	12379
	sum	326755660	368874676	321967395	349490372	382445486	339566027	358599846	386833207	345046020
	maximum	198937	198937	198937	294928	294928	294928	361073	361073	361073
	minimum	56	54	56	39	42	42	65	49	65
	average	8746.37	4378.44	10677.8	12702.3	8022.1	19141.3	18706.3	9965.05	27873.5
	median	2464	940	4334	2164	1461	8668	9048	1730	19145
	N10	64981	62433	65289	110735	107175	111704	105655	102955	107349
	N20	49355	46262	49574	82460	78767	83625	81995	79494	83404
	N30	39093	35978	39339	65712	61991	66640	67182	64399	68644
	N40	31601	28387	31898	53588	49405	54864	54746	51335	56702
	N50	25430	22121	25849	43399	39176	44690	45024	41171	46784
	N60	20341	16368	20738	34435	29759	35734	35744	31922	37596
	N70	15193	10837	15681	26158	21150	27737	27835	23629	29844
	N80	10305	5343	10858	18332	11773	20194	20098	14958	22367
	N90	5237	1572	5836	9610	3450	11687	12057	5813	14498
	best per:	qry	ref	both	qry	ref	both	qry	ref	both
	Assembly:	ALLAPTHS	ALLAPTHS	ALLAPTHS	PBJelly	PBJelly	PBJelly	Alpaca	Alpaca	Alpaca
	count	37359	84248	30153	27514	47674	17740	19170	38819	12379
	sum	326755660	368874676	321967395	349490372	382445486	339566027	358599846	386833207	345046020
	maximum	198937	198937	198937	294928	294928	294928	361073	361073	361073
	minimum	56	54	56	39	42	42	65	49	65
	average	8746.37	4378.44	10677.8	12702.3	8022.1	19141.3	18706.3	9965.05	27873.5
	median	2464	940	4334	2164	1461	8668	9048	1730	19145
	NG10	61139	61139	61139	106372	106372	106372	102732	102732	102732
	NG20	44999	44999	44999	78207	78207	78207	79361	79361	79361
	NG30	34633	34628	34628	61189	61189	61189	64200	64200	64200
	NG40	26818	26818	26805	48664	48664	48664	51058	51058	51058
	NG50	20539	20539	20531	38184	38184	38184	40819	40819	40819
	NG60	14446	14450	14419	28886	28905	28875	31671	31681	31671
	NG70	8611	8647	8540	20108	20083	20042	23266	23303	23251
	NG80	2448	3231	2182	10484	10568	10249	14675	14548	14308
	NG90		924			2775		4916	5433
