# Supplementary material for: Hybrid assembly with long and short reads improves discovery of gene family expansions
Source: BMC Genomics. 2017 Jul 19;18:541. doi: 10.1186/s12864-017-3927-8 (PMC5518131; doi:10.1186/s12864-017-3927-8)
Supplement: Supplementary file 3 — Rice alignment statistics from ATAC. (XLSX 41 kb) [file 12864_2017_3927_MOESM3_ESM.xlsx]

## Sheet: atac
	Sizes of scaffold-level alignments to from rice assemblies to the rice reference.
	Columns reflect "runs" (M r) and "clumps" (M c) output by the ATAC aligner.
	Top: each N statistic reflects the sum of bases in that column.
	Bottom: each NG statistic reflects the 389 Mbp canonical genome size.
		M r'	M c'	M r'	M c'	M r'	M c'
		ALLAPTHS	ALLAPTHS	PBJelly	PBJelly	Alpaca	Alpaca
	count	7579	3948	8079	3437	5336	2967
	sum	337494266	345348328	339323873	347589195	337423552	348560311
	maximum	833437	1324257	837207	1324257	1230258	1582050
	minimum	100	134	100	155	100	101
	average	44530.2	87474.2	42000.7	101132	63235.3	117479
	median	9592	40987	6772	52055	23069	59831
	N10	354990	505801	361755	567950	448444	672383
	N20	269104	380553	271488	434552	325210	504187
	N30	211588	309259	213031	342094	259771	396069
	N40	168703	252149	170970	272027	208697	320290
	N50	135272	198352	135809	221158	169714	253710
	N60	110138	158106	110579	177959	134314	202061
	N70	84594	125138	84852	134514	101930	154035
	N80	59842	88614	59782	100151	71604	107756
	N90	34548	52749	34950	58207	41706	64838
		M r'	M c'	M r'	M c'	M r'	M c'
		ALLAPTHS	ALLAPTHS	PBJelly	PBJelly	Alpaca	Alpaca
	count	7579	3948	8079	3437	5336	2967
	sum	337494266	345348328	339323873	347589195	337423552	348560311
	maximum	833437	1324257	837207	1324257	1230258	1582050
	minimum	100	134	100	155	100	101
	average	44530.2	87474.2	42000.7	101132	63235.3	117479
	median	9592	40987	6772	52055	23069	59831
	Size for N	389000000	389000000	389000000	389000000	389000000	389000000
	NG10	338936	479150	346804	539856	419531	639406
	NG20	251216	359414	253024	403190	300545	471580
	NG30	190058	285119	192474	317409	235208	368070
	NG40	146144	222549	149417	249224	184637	290442
	NG50	115048	174306	116583	194724	140960	221144
	NG60	86026	133055	87518	146077	104394	167101
	NG70	58222	93117	59388	106274	68488	115533
	NG80	28923	52294	30814	60129	33701	67816
	NG90
