# Supplementary material for: Hybrid assembly with long and short reads improves discovery of gene family expansions
Source: BMC Genomics. 2017 Jul 19;18:541. doi: 10.1186/s12864-017-3927-8 (PMC5518131; doi:10.1186/s12864-017-3927-8)
Supplement: Supplementary file 4 — Rice alignment statistics from Quast. (XLSX 36 kb) [file 12864_2017_3927_MOESM4_ESM.xlsx]

## Sheet: quast
	Rice assembly quality statistics from Quast.
	Values shown reflect Quast's report.tsv file
	Values missing from Quast reports are displayed as "n/a".
		ALLPATHS	PBJelly	Alpaca
	N50	213723	243929	275900
	NG50	195242	229031	259822
	N75	114577	126969	138547
	NG75	93399	111822	122761
	L50	491	448	381
	LG50	556	488	411
	L75	1057	967	843
	LG75	1247	1085	934
	# misassemblies	3784	5666	3133
	# misassembled contigs	1423	1670	1232
	Misassembled contigs length	249639930	296246764	271107477
	# local misassemblies	9444	7414	5349
	# unaligned contigs	11 + 386 part	15 + 551 part	0 + 53 part
	Unaligned length	3709724	4409518	1255771
	Genome fraction (%)	82.968	86.014	n/a
	Duplication ratio	1.111	1.094	n/a
	# N's per 100 kbp	9338.41	4916.13	3986.46
	# mismatches per 100 kbp	20.28	70.85	109.88
	# indels per 100 kbp	13.93	211.28	44.16
	Largest alignment	611637	640876	821019
	NA50	96384	92059	119392
	NGA50	86432	86206	112578
	NA75	39327	38775	54142
	NGA75	26320	31029	45204
	LA50	1028	1084	880
	LGA50	1172	1190	949
	LA75	2448	2564	1996
	LGA75	3061	2973	2237
