# Supplementary material for: Hybrid assembly with long and short reads improves discovery of gene family expansions
Source: BMC Genomics. 2017 Jul 19;18:541. doi: 10.1186/s12864-017-3927-8 (PMC5518131; doi:10.1186/s12864-017-3927-8)
Supplement: Supplementary file 5 — Rice tandem repeat statistics. (XLSX 41 kb) [file 12864_2017_3927_MOESM5_ESM.xlsx]

## Sheet: tandem repeats
	Sizes of tandem repeats within three assemblies of rice and the reference.
	Repeats were computed by aligning assemblies to themselves with 'nucmer --maxmatch --nosimplify'.
	Alignments were filtered to require at least 95% identity and no more than 1Mbp separation.
	Each N statistic reflects the sum of bases in that column.
		Nipponbare	ALLPATHS	PBJelly	Alpaca
	count	65874	8193	8218	9916
	sum	39272035	2213189	2640501	5193045
	maximum	70346	6238	9855	14431
	minimum	39	59	37	38
	average	596.17	270.13	321.31	523.7
	median	94	131	136	184
	N10	9206	2985	4036	5980
	N20	5103	1655	2473	3812
	N30	3623	1034	1516	2865
	N40	3049	642	1025	1999
	N50	2107	445	638	1397
	N60	1512	323	438	966
	N70	966	217	295	610
	N80	697	148	180	378
	N90	257	95	105	177
	N100	39	59	37	38
