# Supplementary material for: Hybrid assembly with long and short reads improves discovery of gene family expansions
Source: BMC Genomics. 2017 Jul 19;18:541. doi: 10.1186/s12864-017-3927-8 (PMC5518131; doi:10.1186/s12864-017-3927-8)
Supplement: Supplementary file 6 — Medicago assembly size statistics. (XLSX 37 kb) [file 12864_2017_3927_MOESM6_ESM.xlsx]

## Sheet: sizes
	Medicago genome assembly size statistics for three assemblies of three accessions.
	All N statistics are based on the 412,800,391 reference genome size.
	Top: Scaffold size statistics.
	Bottom: Contig sizes. For uniformity across assemblers, contigs were measured by splitting scaffolds at 20 consecutive bases.
	Scaffolds
	Accession	HM034	HM034	HM034	HM056	HM056	HM056	HM340	HM340	HM340
	Assembler	ALLPATHS	PBJelly	Alpaca	ALLPATHS	PBJelly	Alpaca	ALLPATHS	PBJelly	Alpaca
	count	3267	2948	2373	3486	3172	2705	3890	3653	1490
	span (Kbp)	396665787	406276164	427607430	406705336	416019669	426187673	388188365	395273266	394058851
	maximum	6140737	6192958	4347204	5985141	7026053	3907058	7121670	7158108	5780073
	minimum	947	1003	1003	952	1004	1033	929	1000	1160
	average	121416	137814	180197	116668	131154	157556	99791.4	108205	264469
	median	4628	8937	44906	6757	9932	37292	2022	2335	52233
	NG10	2797288	3001950	2251202	2742849	3081965	1387606	412800391	4246953	2256084
	NG20	1816206	1899827	1608681	1856605	1990795	1029997	4049408	2914543	1740151
	NG30	1241680	1430394	1085760	1338389	1430525	801829	2684675	2337828	1279674
	NG40	947479	1014680	816828	976148	1064761	660817	1983175	1577268	1057223
	NG50	687735	752558	601740	716013	761054	520305	1368165	1113124	796503
	NG60	484030	550775	459244	523024	580035	398194	1008943	795514	584494
	NG70	342014	388942	325179	366468	406555	297339	685013	546736	434889
	NG80	221773	255689	221308	223571	263962	209283	483590	324293	292019
	NG90	83568	117465	122094	100480	126118	113548	291509	116698	100217
	Contigs
	Accession	HM034	HM034	HM034	HM056	HM056	HM056	HM340	HM340	HM340
	Assembler	ALLPATHS	PBJelly	Alpaca	ALLPATHS	PBJelly	Alpaca	ALLPATHS	PBJelly	Alpaca
	count	19135	7777	3483	23152	9990	7199	19571	8771	5188
	sum	362800805	395830222	417376563	362980357	401400734	399883384	357571714	385327721	376685388
	maximum	374291	1578144	1978240	355883	1047101	637275	368872	1188751	982243
	minimum	36	36	1003	77	110	1033	62	62	1160
	average	18960.1	50897.6	119832	15678.1	40180.2	55547.1	18270.5	43932	72607.1
	median	5793	10020	49786	5740	10404	32741	5359	6050	41438
	NG10	133966	634972	936062	101516	391966	263664	412800391	531849	337345
	NG20	97356	460201	645310	73055	291007	195516	129532	377411	256728
	NG30	74273	333752	476103	55878	220773	150588	93932	293793	200196
	NG40	56936	245866	372648	42796	169499	120046	70384	224511	158725
	NG50	42907	185024	282425	32527	127824	94385	55056	174029	123113
	NG60	31069	129394	217326	23581	96753	74728	41595	129326	93703
	NG70	19640	89516	159857	15059	66296	55362	29852	85770	66564
	NG80	7569	52529	107411	5985	39590	37793	18524	45292	40399
	NG90		17756	57511		14375	20428	6198	8510	10867
