# Supplementary material for: Hybrid assembly with long and short reads improves discovery of gene family expansions
Source: BMC Genomics. 2017 Jul 19;18:541. doi: 10.1186/s12864-017-3927-8 (PMC5518131; doi:10.1186/s12864-017-3927-8)
Supplement: Supplementary file 7 — Medicago alignment statistics from Nucmer. (XLSX 54 kb) [file 12864_2017_3927_MOESM7_ESM.xlsx]

## Sheet: aligns
	Medicago truncatula assembly scaffolds were aligned to the Mt4.0 assembly of the A17 accession.
	Top: delta-filter best alignment per reference position.
	Bottom: delta-filter best alignment per assembly position.
	The minimum alignment counted: 2000 bases
	All alignment sizes were measured along the reference.
	All NG stats are based on the 412,800,391 bp reference span.
	Best alignment per reference position
		HM034	HM034	HM034	HM056	HM056	HM056	HM340	HM340	HM340
		ALLPATHS	PBJELLY	ALPACA	ALLPATHS	PBJELLY	ALPACA	ALLPATHS	PBJELLY	ALPACA
	count	39179	39577	40079	36009	34095	33874	44995	47719	47939
	sum	298561703	311757152	318919938	316605370	331334225	332900083	210800883	222417827	222754414
	maximum	104292	165464	133944	192867	219770	292344	35780	47416	37140
	minimum	2000	2000	2000	2000	2000	2000	2000	2000	2000
	average	7620.45	7877.23	7957.28	8792.4	9717.97	9827.6	4684.98	4660.99	4646.62
	median	4803	4909	5025	5123	5334	5519	3637	3621	3643
	NG10	27060	29556	30060	39171	53201	53201	9692	9905	9690
	NG20	18716	20515	20804	25831	32698	32839	6498	6714	6635
	NG30	13779	15035	15222	18560	22924	22809	4630	4816	4823
	NG40	10006	11045	11337	13342	16358	16223	3176	3422	3439
	NG50	6869	7767	8140	9251	11545	11576	2094	2336	2346
	NG60	4294	5029	5450	5920	7610	7758
	NG70	2339	2916	3299	3306	4432	4600
	NG80					2045	2122
	Sum of aligned bases at minimum identity threshold
		HM034	HM034	HM034	HM056	HM056	HM056	HM340	HM340	HM340
	min ident	ALLPATHS	PBJELLY	ALPACA	ALLPATHS	PBJELLY	ALPACA	ALLPATHS	PBJELLY	ALPACA
	90	296775551	309361313	317396553	315145057	329326983	331748129	206770421	217401827	218128741
	95	282005512	289803845	301970742	305215116	314277588	321968959	145746067	149918480	152134218
	98	192618136	189632104	203251139	250940911	247275792	260918109	25680208	25265904	27826727
	99	70525942	62400175	71037271	167628762	152649527	168566141	3770571	3309918	3924738
	99.5	15918333	12397189	14959824	106784261	84640241	100127715	553594	372229	471299
	99.9	1601890	700408	1008765	34715902	16428758	21766692	10994	2747	2747
	Best alignment per assembly position
		HM034	HM034	HM034	HM056	HM056	HM056	HM340	HM340	HM340
		ALLPATHS	PBJELLY	ALPACA	ALLPATHS	PBJELLY	ALPACA	ALLPATHS	PBJELLY	ALPACA
	count	37062	39530	45833	33775	34262	37936	47410	47223	49395
	sum	291525542	310085634	339817396	308956792	330727627	347014840	219246490	219954712	226401768
	maximum	104292	165464	133944	192867	219770	292344	35780	47002	37140
	minimum	2000	2000	2000	2000	2000	2000	2000	2000	2000
	average	7865.89	7844.31	7414.25	9147.5	9652.9	9147.38	4624.48	4657.79	4583.5
	median	5050	4847	4607	5439	5259	5003	3589	3606	3584
	NG10	27053	29525	30060	39171	53201	53201	9752	9882	9654
	NG20	18700	20487	20794	25820	32689	32839	6570	6663	6596
	NG30	13745	14995	15202	18524	22915	22762	4720	4777	4807
	NG40	9955	11009	11354	13323	16318	16170	3323	3360	3462
	NG50	6788	7703	8304	9194	11483	11506	2255	2277	2401
	NG60	4161	4924	5778	5824	7512	7825
	NG70	2100	2813	3798	3067	4314	4906
	NG80			2251		2020	2678
	Sum of aligned bases at minimum identity threshold
		HM034	HM034	HM034	HM056	HM056	HM056	HM340	HM340	HM340
	min ident	ALLPATHS	PBJELLY	ALPACA	ALLPATHS	PBJELLY	ALPACA	ALLPATHS	PBJELLY	ALPACA
	90	290086325	305815960	338155444	307863469	326608401	345831339	214542985	213504962	222155909
	95	277320099	285982363	320242332	299815798	311072307	334422332	149831666	147530542	158091739
	98	190729972	188236773	206969722	248313425	245922000	265255256	26757899	24806950	28862730
	99	69899501	62036114	71185348	166257867	152121045	168917191	3950134	3232606	4116105
	99.5	15758691	12389559	15012809	106149065	84603040	100172680	602637	351356	465557
	99.9	1602108	713746	1026735	34626283	16618351	21797369	10994	2747	2747
