# Supplementary material for: Hybrid assembly with long and short reads improves discovery of gene family expansions
Source: BMC Genomics. 2017 Jul 19;18:541. doi: 10.1186/s12864-017-3927-8 (PMC5518131; doi:10.1186/s12864-017-3927-8)
Supplement: Supplementary file 8 — Medicago repeat statistics. (XLSX 48 kb) [file 12864_2017_3927_MOESM8_ESM.xlsx]

## Sheet: repeats
Medicago truncatula repeats per assembly
		AVERAGE	AVERAGE	AVERAGE			HM034	HM034	HM034	HM056	HM056	HM056	HM340	HM340	HM340
		ALLPATHS	PBJELLY	ALPACA	Kbp		ALLPATHS	PBJELLY	ALPACA	ALLPATHS	PBJELLY	ALPACA	ALLPATHS	PBJELLY	ALPACA
	len>=2Kbp	275.333	477.333	1885.67		len>=2Kbp	296	553	2058	257	436	1652	273	443	1947
	len<2Kbp	15953.7	15415.3	17608.3		len<2Kbp	14990	14911	18888	14665	14110	14603	18206	17225	19334
	total count	16229	15892.7	19494		total count	15286	15464	20946	14922	14546	16255	18479	17668	21281
	sum (Kbp)	4617.94	5781.51	14697	1000	sum	4493100	5992516	16097362	4348673	5423364	12460056	5012056	5928649	15533637
	N50 (bp)	556.333	969.667	2087.33		N50	660	1168	2069	560	974	2059	449	767	2134
		Assembly aligned to self
		Alignment by 'nucmer --maxmatch --nosimplify'
		Filter for same scaffold.
		Filter to remove mirror alignments and retain one alignment per repeat pair
		Filter to remove overlapping alignments
		Filter to remove alignments with more than 1Mbp midpoint separation
		gain vs	gain vs	gain vs
		ALLPATHS	ALLPATHS	ALLPATHS
	total count	0	-0.0207242	0.201183
	sum (Kbp)	0	0.251966	2.18259
	N50 (bp)	0	0.74296	2.75195
	2Kbp
		ALLPATHS	PBJelly	Alpaca
	HM034	296	553	2058
	HM056	257	436	1652
	HM340	273	443	1947

## Sheet: repeat supp
	Assembly aligned to self
	Alignment by 'nucmer --maxmatch --nosimplify'
	Filter for same scaffold.
	Filter to remove mirror alignments and retain one alignment per repeat pair
	Filter to remove overlapping alignments
	Filter to remove alignments with more than 1Mbp midpoint separation
	The N stats are based on the sum of aligned bases in that column.
		HM034	HM034	HM034	HM056	HM056	HM056	HM340	HM340	HM340
		ALLPATHS	PBJELLY	ALPACA	ALLPATHS	PBJELLY	ALPACA	ALLPATHS	PBJELLY	ALPACA
	len>=2Kbp	296	553	2058	257	436	1652	273	443	1947
	len<2Kbp	14990	14911	18888	14665	14110	14603	18206	17225	19334
	total count	15286	15464	20946	14922	14546	16255	18479	17668	21281
	sum	4493100	5992516	16097362	4348673	5423364	12460056	5012056	5928649	15533637
	maximum	19093	19093	27451	9393	13884	35498	11097	11088	28995
	minimum	24	35	40	38	37	37	40	39	35
	average	293.94	387.51	768.52	291.43	372.84	766.54	271.23	335.56	729.93
	median	122	136	245	133	144	254	135	141	234
	N10	6926	6530	9059	5606	5686	7622	3666	4761	9102
	N20	3578	4027	5504	2412	3032	4877	1971	2674	5979
	N30	1929	2467	3638	1472	1995	3594	1194	1735	3962
	N40	1135	1764	2700	927	1421	2667	744	1176	2845
	N50	660	1168	2069	560	974	2059	449	767	2134
	N60	381	710	1495	335	597	1508	296	469	1492
	N70	244	407	1156	225	341	1133	205	290	1059
	N80	157	233	703	152	206	647	145	181	610
	N90	96	123	305	102	121	281	101	117	268
	N100	24	35	40	38	37	37	40	39	35
